# Supplementary material for: Air Travel Is Associated with Intracontinental Spread of Dengue Virus Serotypes 1–3 in Brazil
Source: PLoS Negl Trop Dis. 2014 Apr 17;8(4):e2769. doi: 10.1371/journal.pntd.0002769 (PMC3990485; doi:10.1371/journal.pntd.0002769)
Supplement: Table S1 — List of RACE primers used for recovering 5′ and 3′ UTR regions of DENV serotypes. (XLSX) [file pntd.0002769.s002.xlsx]

## Sheet: Plan1
Supplementary Table 1 – List of RACE primers used for recovering 5’ and 3’ UTR regions of DENV serotypes
DENV serotypes	Termial region	RACE Primers	Sequence (5'->3')	TM (o.C)
	5' UTR	DENV-1 SP1	GTGTGGTCAAATGGAACGCC	60
		DENV-1 SP2	ATGGGTCCTTGGCCTGAAAG	60
DENV-1		DENV-1 SP3	CGCGCGTTTCAGCATATTGA	60
	3'UTR	DENV-1 SP1	TAAACCAAGTGAGAAGGCTC	55
		DENV-1 SP2	GAGTGATCCTGAAGGGGCAC	55
	5' UTR	DENV-1 SP1	AGGTCTATGGCCATGAGGGT	60
		DENV-1 SP2	GTCCTGCGTCTCCTGTTCAA	60
DENV-2		DENV-1 SP3	AATGGTCCTCGTCCTTGCAG	60
	3'UTR	DENV-1 SP1	GTGGAATCATGGGAAGAAGT	55
		DENV-1 SP2	TCCCTTATAGGCAATGAGGA	55
	5' UTR	DENV-1 SP1	TGTTGGTTCCAGAGGCTGTC	60
		DENV-1 SP2	GCCGTTCAGCAGTCCTTTTG	60
DENV-3		DENV-1 SP3	TTCCCGTCTTCTTCCGTTGG	60
	3'UTR	DENV-1 SP1	CTAGGGAAGAGAGAAGACCA	55
		DENV-1 SP2	CAACAGGTGAGAAGCCTTAT	55
UTR: untranslated region; DENV-1: Dengue virus 1; DENV-2: Dengue virus 2; DENV-3: Dengue virus 3; TM: temperature of melting
